# Supplementary material for: Effects of long-term organic fertilizer and straw on soil quality and crop yield in a rapeseed–maize rotation system
Source: PLoS One. 2025 Apr 29;20(4):e0322223. doi: 10.1371/journal.pone.0322223 (PMC12040228; doi:10.1371/journal.pone.0322223)
Supplement: S1 File — (XLSX) [file pone.0322223.s001.xlsx]

## Sheet: Sheet1
Treatments	>2.000mm	0.250-2.000mm	0.053-0.250mm	<0.053mm				Treatments	soil bulk density		standard deviation
MM	5	45	28	22				MM	1.169		0.022
MCS	9	41	30	20				MCS	1.09		0.019
MC	7	44	29	20				MC	1.15		0.025
CS	5	46	27	22				CS	1.17		0.021
C	3	48	30	19				C	1.295		0.011
Treatments	field capacity	soil porosity		standard deviation				Treatments	rapeseed yield	maize yield		standard deviation
MM	39	47.8		0.89	1.33			MM	2543.3	7761.52		142.737	65.973
MCS	41	51.2		0.32	1.2			MCS	2852.7	7952.99		85.2485	97.2336
MC	39.2	49.3		0.54	1.01			MC	2640.3	7782.49		111.407	93.3713
CS	38.9	47.7		0.46	0.89			CS	2455.35	7535.9		173.338	78.7617
C	36.9	44.87		0.76	1.16			C	2098.05	7113.15		79.4909	172.521
